# Supplementary material for: The Health-Related and Learning Performance Effects of Air Pollution and Other Urban-Related Environmental Factors on School-Age Children and Adolescents—A Scoping Review of Systematic Reviews
Source: Curr Environ Health Rep. 2024 Feb 19;11(2):300–16. doi: 10.1007/s40572-024-00431-0 (PMC11082043; doi:10.1007/s40572-024-00431-0)
Supplement: Supplementary file 1 [file 40572_2024_431_MOESM1_ESM.zip]

Archive with 3 entries (3 files):
- Appendix B- search strategy.pdf
- Appendix C-table of reviews.pdf
- PRISMA-ScR-Checklist_.pdf
